# Supplementary material for: Efficacy of auditory gamma stimulation for cognitive decline: a systematic review of individual and group differences across cognitively impaired and healthy populations
Source: NPJ Aging. 2025 Dec 5;12(1):8. doi: 10.1038/s41514-025-00305-1 (PMC12795826; doi:10.1038/s41514-025-00305-1)
Supplement: Supplementary file 2 — Supplementary Data 1 [file 41514_2025_305_MOESM2_ESM.xlsx]

## Sheet:  Table 2
Author, year	Country	Design	Sample size	Female (%)	Mean age	Trait(s)	Stimulation modality	Stimulation frequency (Hz)	Conditions	Task	Outcome measures	Results	Overall risk of bias
Lorenzini et al. (2023) [91]	France	Within- and between-groups	45	66.7	3 months for the 3-month-old infants, 9 months 22 days for the 10-month-old infants, 23.2 years for the young adults	Age	Auditory	8, 40	Stimulation conditions counterbalanced between participants		AMFR, SNR	Adults showed consistent AMFR at 40 Hz, infants showed almost no response	Low
Arutiunian et al. (2022) [78]	Russia	Observational	30	40	9.1	Age	Auditory	40			ITPC, ERF amplitude (MEG)	ITCP increased with age. ERF amplitude decreased with age. Stronger ITPC was associated with lower ERF amplitude	Low
Ross & Fujioka (2016) [93]	Canada	Between- and wtihin-groups	24	50	Younger adults: 23.1 Older adults: 67.8	Age	Auditory	40	Quiet and contralateral noise masking conditions	Participants attended to stimuli and responded via computer task according to inter-stimulus interval	Amplitude, temporal dynamics (MEG)	In quiet conditions, younger participants exhibited a larger 40-Hz response, while under noise masking, amplitudes were similar. Older adults showed delayed recovery in 40-Hz oscillations following stimulus gaps	Low
Cho et al. (2015) [82]	USA	Between-groups	181	47.34	14.5	Age	Auditory	20, 30, 40		Auditory oddball paradigm	Power, PLF, CFC	Power, PLF, and CFC increased with age from 8 to 16y and decreased from 20 to 22y for 40 Hz. All measures remained flat or decreased for 20 and 30 Hz from childhood to early adulthood	Low
Griškova-Bulanova et al. (2013) [71]	Lithuania	Observational	46	0	Not reported. Range: 20-58	Age	Auditory	40			PLI, amplitude, total intensity	PLI and evoked amplitude diminished linearly with age, no effect of age on total intensity	Moderate
Johnson et al. (1988) [83]	Canada	Between-groups	12	100	38 (younger), 69.6 (older)	Age	Auditory	40			Phase, amplitude	No differences found between age groups	Low
Rojas et al. (2006) [86]	USA	Observational	69	46.4	25.62	Age, sex	Auditory	Not specified		Participants watched a silent video while listening passively	Power, amplitude (MEG)	Peak response at 40 Hz, no age-related shift in peak frequency (all around 39.8 Hz). Power increased with age, stabilising in early adulthood, with no sex differences. Variability in amplitude increased with age	Moderate
Roth et al. (2013) [92]	USA	Within-groups	8	0	Range: 21-40	Attention	Auditory	40	Task difficulty varied, participants both passively watched task while attending to stimuli and completed task while ignoring stimuli	Visuospatial attention task (Tetris)	SNR	40-Hz response increased when difficulty of task decreased, and in passive condition when concentrating on auditory stimuli	Low
Griškova-Bulanova et al. (2018) [85]	Lithuania	Within-groups	27	0	23.2	Attention	Auditory	40	Focused (attending to stimuli), resting, and distracted (reading task unrelated to stimulation)		GFS	Global synchronisation weakened with distraction from stimulation	Moderate
Alegre et al. (2008) [80]	Spain	Within-groups	12	33.3	27.6	Attention	Auditory	1-120	Attending to stimuli and ignoring stimuli	Participants attended to sound stimuli or read a novel while ignoring stimuli	ITC, energy	40-Hz response showed no effect of attention. Reduced attention was associated with reduced energy in the 80-120 Hz range with no effects on ITC	Low
Herdman (2011) [90]	Canada	Between- and within-groups	20	50	Children: 12 Adults: 22	Attention, age	Auditory	40	Attended and non-attended tones	Participants attended to the high-pitch tones and ignored low-pitch tones	Amplitude	Attention significantly enhanced the 40-Hz ASSR in adults only, not children	Low
Skosnik et al. (2012) [81]	USA	Between-groups	46	41.3	21.35	Chronic cannabis use	Auditory	10 - 50 in increments of 5			Power, ITC	Reduced 40-Hz power in cannabis users, no differences in ITC	Low
Toso et al. (2024) [87]	Germany	Within-groups	20	35	28	Cortical excitation (via NMDA) and inhibition (via GABA)	Auditory	40	Six sessions during which lorazepam (GABA A receptor agonist), memantine (NMDA receptor agonist), or a placebo was administered	Participants completed a computer task related to auditory stimuli to maintain attention	Total power, PLP	Enhancing GABAergic transmission with lorazepam increased strength of 40-Hz ASSR, blocking NMDA receptors with memantine had no effect on the sustained response	Low
Schuler et al. (2022) [75]	Italy	Observational	52	76.9	29.5	Cortical thickness	Auditory	40			ITPC, PLV	ITPC and PLV showed significant positive correlation with cortical thickness measured by MRI	Low
Larsen et al. (2023) [76]	Australia	Within-groups	45	60	21.32	Degree of myelination in grey matter	Auditory	40	Auditory oddball paradigm with predictability of tones manipulated	Participants completed unrelated visual task to maintain engagement	PLV, power	Increased myelin content in the right cerebellum was associated with better phase-locking of 40-Hz ASSR. This was specific for PLV and not power	Low
Zhang et al. (2021) [88]	China	Within-groups	24	42.86	22.96	Emotional arousal	Auditory	40	Positive, neutral, and negative emotional states	Participants viewed video clips designed to induce emotional responses before auditory stimulation	PtP amplitude, ERSP	Stronger ASSR in positive emotional state compared to neutral or negative	Low
Melynyte et al. (2018) [72]	Lithuania	Between-groups	44	50	22.5	Gender, handedness	Auditory	40	Stimuli were presented to left ear, right ear, and both ears in a random order		PLI, ERSP	Reduced phase-locking and strength of 40-Hz ASSRs in left-handed females compared to right-handed females and left-handed males	Low
Horwitz et al. (2019) [89]	Denmark	Observational	40	0	62.02	Intelligence	Auditory and visual	40 (auditory), 36 (visual)	Auditory only, visual only, and combined stimulation counterbalanced between participants		Gamma power difference between visual and auditory conditions	No significant association between intelligence and auditory response to 40 Hz	Low
Horwitz et al. (2017) [94]	Denmark	Observational	40	0	62.02	Long-term memory capacity	Auditory and visual	40 (auditory), 36 (visual)	Visual only, and combined auditory and visual stimulation counterbalanced between participants		Gamma coherence difference between visual and auditory conditions	No significant association between long-term memory and auditory response to 40 Hz	Low
Griškova-Bulanova et al. (2014) [73]	Lithuania	Between-groups	28	100	20.68	Menstrual cycle phase	Auditory	40	Participants were grouped by phase during which EEG was recorded: early follicular, late follicular, mid-luteal.		PLI, amplitude, total intensity	PLI was highest in late follicular phase, lowest in mid-luteal phase. Amplitude was largest during late follicular phase, smallest in mid-luteal phase, as was total intensity	Moderate
Zhang et al. (2015) [77]	China	Between-groups	28	39.29	20.7	Musical training	Auditory	40		Participants attended to stimuli	AEP, PLV	Musicians showed larger steady-state PLVs at high frequencies (40-60 Hz) and lower PLVs at low frequencies (1-20 Hz) compared to non-musicians	Low
Bosnyak et al. (2004) [84]	Canada	Within-groups	8	25	27.5	Musical training	Auditory	40	EEG recorded before and after pitch discrimination training	Participants had to discriminate small changes of pitch in tones	Phase, amplitude	Small effect of training on ASSR phase with no significant change to amplitude	Low
Griškova-Bulanova et al. (2023) [74]	Lithuania	Observational	70	57.1	26.07	Processing speed and inhibitory control	Auditory	30-60 in increments of 1	Cognitive task and EEG recording in separate sessions	Participants completed the Bivalent Shape Task to assess cognitive inhibition and response times	PLI, ERSP	Faster reaction times correlated with better gamma synchronisation (higher PLI and ERSP values), at 40 Hz and particularly at individual gamma frequencies, no difference for inhibition	Low
