# Supplementary material for: Efficacy of auditory gamma stimulation for cognitive decline: a systematic review of individual and group differences across cognitively impaired and healthy populations
Source: NPJ Aging. 2025 Dec 5;12(1):8. doi: 10.1038/s41514-025-00305-1 (PMC12795826; doi:10.1038/s41514-025-00305-1)
Supplement: Supplementary file 3 — Supplementary Data 2 [file 41514_2025_305_MOESM3_ESM.xlsx]

## Sheet: Table 2a
Author, year	Country	Design	Sample size	Female (%)	Mean age	Group	Stimulation modality	Stimulation frequency (Hz)	Conditions	Task	Outcome measures	Results	Overall risk of bias
De Stefano et al. (2019) [79]	USA	Between-groups	30	23.3	13.3	ASD, age	Auditory	1-100		Participants watched a silent video while listening passively	ITPC, STP	Participants with ASD showed lower ITPC in the 27-39 Hz range than controls in the older but not younger group. ITPC increased with age in typically developing participants but decreased in those with ASD. Adults with ASD showed greater STP in the 20-50 Hz range but no differences were seen in younger group. STP decreased with age in typically developing group but remained constant in ASD group	Low
Seymour et al. (2020) [96]	UK	Between-groups	36	19	16.78	ASD	Auditory and visual	Not specified		Participants completed visual and auditory task with immediate feedback as MEG recorded	Power, ITC	Reduced 40-Hz ASSR power and inter-trial coherence in individuals with autism	Low
Granados Barbero et al. (2021) [97]	Belgium	Between-groups	54	53.7	14.71	Dyslexia	Auditory	4, 10, 20, 40		Participants completed unrelated visual task to maintain engagement	SNR, PC	Group with dyslexia showed higher phase coherence and SNR in all frequencies	Low
Lizarazu et al. (2021) [95]	France	Between-groups	39	51	Not reported. Range: 19-40.7	Dyslexia	Auditory	2, 5, 30	Participants listened to speech or non-speech (amplitude-modulated white noise) stimuli		SNR, PLV, IHPS, coherence	Controls demonstrated larger responses to non-speech gamma stimuli in left hemisphere. Failed to replicate other significant group differences from previous research	Low
Wilson et al. (2012) [98]	USA	Between- and within-groups	25	32	42.25	ADHD	Auditory	40	MEG recorded both before and after administration of stimulant medication to ADHD group		Amplitude (MEG)	Gamma activity was weaker in ADHD group in the pre-medication, but not the post-medication, condition	Low
