# Supplementary material for: Efficacy of auditory gamma stimulation for cognitive decline: a systematic review of individual and group differences across cognitively impaired and healthy populations
Source: NPJ Aging. 2025 Dec 5;12(1):8. doi: 10.1038/s41514-025-00305-1 (PMC12795826; doi:10.1038/s41514-025-00305-1)
Supplement: Supplementary file 4 — Supplementary Data 3 [file 41514_2025_305_MOESM4_ESM.xlsx]

## Sheet: Table 3
Author, year	Country	Design	Population	Sample size	Female (%)	Mean age	Clinical condition(s)	Stimulation modality	Stimulation frequency (Hz)	Conditions	Task	Comparison group	Outcome measures	Results	Overall risk of bias
Chan et al. (2022a) [102]	USA	Within- and between-groups	AD	43	48.83	25.6 (healthy younger group), 64.9 (healthy older group), 75.8 (AD group)	Epilepsy, mild AD	Auditory and visual	40	Visual, auditory, and combined stimulation randomised with corresponding sham conditions during EEG recording		Healthy younger controls, healthy older controls	Power (propagation of entrainment to brain regions measured by scalp and intracranial EEG)	Entrainment was induced across all groups, extending to cortical and subcortical regions distinct from sensory cortex, particularly concentrated in frontal regions for mild AD group	Low
Shahmiri et al. (2017) [105]	Iran	Within- and between-groups	Dementia	42	66.6	68.6	AD, MCI	Auditory	40, 80	40- or 80-Hz stimulation at 3 carrier frequencies, to either left or right ear		Healthy controls	ASSR threshold	40-Hz ASSR thresholds were elevated in MCI and AD, respectively, compared to controls. AD group additionally showed higher 80-Hz ASSR threshold compared to controls. The differences between 40- and 80-Hz thresholds decreased with advancing cognitive impairment	Low
Van Deursen et al. (2011) [101]	Netherlands	Between- and within-groups	Dementia	55	36.4	71.77	MCI, probable AD	Auditory	40	Two identical sessions to evaluate test-retest reliability		Healthy controls	Power	Power was significantly higher in AD group compared to controls at all electrodes, and significantly higher compared to MCI group at T6. Strong test-retest reliability, moderate correlation between power (T5 and T6) and cognitive performance (ADAS-Cog)	Low
Osipova et al. (2006) [103]	Finland	Between-groups	Dementia	22	45.46	71.8	Probable AD	Auditory	40		Participants watched a silent video while ignoring auditory stimuli	Healthy controls	Amplitude, power (MEG)	AD patients showed significantly higher amplitude and power compared to healthy controls	Low
Lahijanian et al. (2024) [99]	Iran	Within-groups	Dementia	33	48.49	73.18	MCI, mild AD, moderate AD	Auditory	40				PLV	Improved interregional connectivity and neural synchrony between frontal and parietal regions with strongest effects for MCI patients. Positive correlation between strength of entrainment response and resulting synchronisation	Moderate
Lahijanian et al. (2021) [100]	Iran	Observational	Dementia	11	36.36	74.09	Mild AD, non-AD dementia	Auditory	40				Amplitude, power, PLV, PAC	Required standard of entrainment (according to novel method proposed) was achieved for 4 of 11 dementia patients. Within entrained group, temporal phase stability and spatial phase coupling were maintained. High theta power at rest predicted higher quality of entrainment	Moderate
Shao et al. (2024) [104]	China, USA	Between-groups	Dementia	11	36.36	74.09	Mild AD, non-AD dementia	Auditory	40			Non-entrained participants	Amplitude	No significant differences between entrained and non-entrained groups on demographic measures (cognitive function assessed by MMSE, age, sex), high theta power at rest predicted higher quality of entrainment	High
Spydell et al. (1985) [106]	USA	Between-groups	Neurological patients	26	50	30	Lesions of midbrain or temporal lobe	Auditory	40			Healthy controls	Phase, RMS power	Phase of 40-Hz response was altered in patients with thalamic or midbrain lesions, but not with lesions of the temporal lobe. Reduced power in patients with midbrain lesions	High
