# Supplementary material for: Efficacy of auditory gamma stimulation for cognitive decline: a systematic review of individual and group differences across cognitively impaired and healthy populations
Source: NPJ Aging. 2025 Dec 5;12(1):8. doi: 10.1038/s41514-025-00305-1 (PMC12795826; doi:10.1038/s41514-025-00305-1)
Supplement: Supplementary file 5 — Supplementary Data 4 [file 41514_2025_305_MOESM5_ESM.xlsx]

## Sheet: Table 4
Author, year	Country	Design	Population	Sample size	Female (%)	Mean age	Condition/Trait	Stimulation modality	Stimulation frequency (Hz)	Stimulation duration	Conditions	Task	Comparison group	Outcome measures - cognitive	Outcome measures - biological	Results	Overall risk of bias
Wang et al. (2022) [107]	China	Within-groups	Healthy	40	45	22.64	Healthy	Auditory	40	Single session	40-Hz BB and pink noise	Working memory tasks during stimulation		Working memory (visuospatial and verbal tasks)		Both accuracy and reaction time improved with 40-Hz stimulation	Low
Chaieb et al. (2017) [108]	Germany	Within-groups	Healthy	25	52	24.4	Healthy	Auditory	6, 10, 40	Single session	Theta, alpha, gamma, and control monaural beat stimulation conditions	Participants attended to stimuli via a computer task		Long-term memory (word recall), working memory (digit span), vigilance (reaction time)		No significant effects of stimulation on cognitive measures	Low
Engelbregt et al. (2019) [109]	Netherlands	Between- and within-groups	Healthy	24	66.6	22.3	Emotionality	Auditory	40	Single session	Monaural (40 Hz), binaural (40 Hz) beats, and white noise	Attention and working memory tasks during stimulation	Low-emotionality and high-emotionality groups	Attention (arrow flanker task), working memory (visuospatial task)		Reaction time improved in 40-Hz conditions without increase in errors for attention task, no difference found for working memory. No effect of emotionality observed	Low
Kim et al. (2024) [110]	USA	Between-groups	Healthy	60	22.22	24.6	Healthy	Auditory	18, 40	Single session	40-Hz BB, 18-Hz BB, or control stimulation (pure-tone at 250 Hz)	Auditory sentence syntactic comprehension task after 10 minutes of stimulation	Control group (pure-tone stimulation at 250 Hz)	Auditory comprehension task performance		No effect of 40-Hz BB on auditory comprehension performance	Low
Hsiung & Hsieh (2024) [111]	Taiwan	Between-groups	Healthy	30	≈50	20	Healthy	Auditory and visual	40	Single session	40-Hz BB with 40-Hz visual stimulation or control stimulation (steady light, no auditory stimulation specified)	Visual threshold task (Experiment 3) or visual spatial memory task (Experiments 4 and 5) during stimulation	Control group (not specified if any auditory stimulation)	Visual threshold and visual spatial memory task performance		No promoting effects of 40-Hz BB on visual threshold or spatial memory tasks observed, reduction of practice effects for visual threshold task only	Moderate
Manippa et al. (2024) [112]	Italy	Within-groups	Healthy	36	75	23.3	Healthy	Auditory	40, 60	Single session		Long-term and working memory tasks during stimulation		Long-term verbal memory (word recall) and verbal working memory (digit span)		Neither stimulation condition enhanced long-term or working memory, though 60-Hz stimulation reduced intrusion errors	Low
Engelbregt et al. (2021) [113]	Netherlands	Within-groups	Healthy	25	56	21.8	Healthy	Auditory	40	Single session	Pink noise, monaural beats of 440 Hz and 480 Hz, and BB of 40 Hz (440 Hz played to one ear and 480 Hz played to other)	Arrow flanker task during stimulation		Attention (arrow flanker task reaction time, number of false responses)		Improved performance in BB condition despite lack of evidence for entrainment by EEG	Low
Leistiko et al. (2024) [114]	UK	Within-groups	Healthy	58	50	26	Healthy	Auditory	40	Single session	40-Hz BB or control tone (380 Hz)	Attention network test		Attention network test performance		No effect of 40-Hz BB on attention	Low
Hajós et al. (2024) [115]	USA	RCT	AD	76	51.4	72	Mild-moderate AD	Auditory and visual	40	1 hour daily for 6 months			Sham stimulation	Change in MADCOMS, ADCOMS, ADCS-ADL, MMSE, ADAS-Cog 14, CDR, QoL-AD	Volumetric MRI, amyloid PET, Safety	Active group showed significantly reduced rate of decline on ADCS-ADL and MMSE, and reduced atrophy using MRI. No significant difference between groups for other measures. Mild AE observed	Low
Cimenser et al. (2021) [116]	USA	RCT	AD	22	68.1	70	Mild-moderate AD	Auditory and visual	40	1 hour daily for 6 months			Sham stimulation	Functional abilities assessed by ADCS-ADL	Actigraphy activity, safety	Active group maintained functional abilities while control group showed decline. Active group showed reduced nighttime activity while control group showed deterioration in sleep quality. Mostly mild with some moderate and some severe AE	Some concerns
Chan et al. (2022b) [102]	USA	RCT	AD	15	67	74.4	Mild AD	Auditory and visual	40	1 hour daily for 3 months			Sham stimulation	Cognitive function (assessed by neuropsychological test battery)	Actigraphy activity, safety, structural and functional MRI	Active group showed improved face-name association performance but no other significant differences in cognitive function. Active group showed improved inter-daily stability (actigraphy) and reduced brain atrophy and loss of functional connectivity	Some concerns
He et al. (2021) [117]	USA	RCT	MCI	10	50	72	MCI (prodromal AD)	Auditory and visual	40	1 hour daily for 4 or 8 weeks	No stimulation, stimulation for 4 weeks, stimulation for 8 weeks		Control group (no stimulation)		Changes in immune factors, Aβ42, t-tau, and p-tau assessed by CSF, functional connectivity assessed by fMRI, safety	8-week group showed significant difference in cytokines and immune factors in CSF but no significant changes in Aβ42, t-tau, or p-tau. Functional connectivity between PCC and PCu increased in 8-week group only. Mild AE observed	Low
Da et al. (2024a) [118]	USA	RCT	Dementia	38	60.5	72.49	MCI, AD	Auditory and visual	40	1 hour daily for 6 months			Sham stimulation		White matter volume, myelin content	Reduced overall and regional white matter atrophy and myelin content loss in active vs. control group with strongest effects in entorhinal region	Low
McNett et al. (2023) [119]	USA	Longitudinal	Dementia	11	80	Not reported	MCI, mild AD	Auditory and visual	40	1 hour daily for 6 months		Participants played cognitive games played during stimulation		Cognitive function (assessed by MoCA and BoCA)		No statistical comparisons. Most scores improved or remained stable	Moderate
Da et al. (2024b) [120]	USA	RCT	Dementia	50	60	72.14	MCI, AD	Auditory and visual	40	1 hour daily for 6 months	Active and sham stimulation		Sham stimulation		Corpus callosum area, assessed by structural MRI	Reduced rate of atrophy of corpus callosum in active group compared to sham	Low
Xu et al. (2023) [121]	China	Within-groups	Healthy	4	100	30	Poor sleep quality	Auditory and visual	40	1 hour every 5 days for 4 weeks					Functional connectivity assessed by fMRI, sleep quality assessed by Pittsburgh Sleep Quality Index	Improved sleep quality, increased functional connectivity in some brain regions between hippocampus and default-mode network	Moderate
Liu et al. (2024) [122]	China	Within-groups	Individuals with insomnia	22	72.9	54.11	Insomnia	Auditory and visual	40	1 hour daily for 8 weeks			None		Polysomnography, sleep diary data, safety	Total sleep time was increased while sleep onset latency and arousal were reduced. Mild AE observed	Low
