# Supplementary material for: Efficacy of auditory gamma stimulation for cognitive decline: a systematic review of individual and group differences across cognitively impaired and healthy populations
Source: NPJ Aging. 2025 Dec 5;12(1):8. doi: 10.1038/s41514-025-00305-1 (PMC12795826; doi:10.1038/s41514-025-00305-1)
Supplement: Supplementary file 6 — Supplementary Data 5 [file 41514_2025_305_MOESM6_ESM.xlsx]

## Sheet: Table 5
Author, year	Country	Design	Population	Sample size	Female (%)	Mean age	Trait	Stimulation modality	Stimulation frequency (Hz)	Conditions	Task	Outcome measures	Results	Overall risk of bias
Aoyagi et al. (1993) [129]	Japan	Between- and within-groups	Healthy	20	15	3.5 (children), 31.4 (adults)	Age	Auditory	20-200 in increments of 20	Adult responses recorded awake and during sleep		AMFR, SNR	AMFR evoked only by 40 Hz in awake adults, but also at 80 and 100 Hz during sleep. 40-Hz AMFR difficult to detect in children though clearly detected at higher frequencies, especially 80 and 100 Hz (all during sleep).	Low
Poulsen et al. (2009) [130]	Canada	Longitudinal	Healthy	60	46.67	Timepoint 1: 10 Timepoint 2: 11.5	Age	Auditory	10 - 100		Participants watched a silent video while listening passively	RMS amplitude, EFR	ASSR amplitude increased with increasing age, as did peak frequency of EFR (35.3 Hz at 10y to 36.5 Hz at 11.5y)	Low
Poulsen et al. (2007) [131]	Canada	Observational	Healthy	23	52.17	29	Age	Auditory	10 - 100		Participants watched a silent video while listening passively	RMS amplitude, EFR	ASSR amplitude became larger and more stable with age, peak frequency of EFR increased (from 38 Hz at 19y to 46 Hz at 45y, overall mean of 41 Hz)	Low
Parciauskaite et al. (2021) [123]	Lithuania	Within- and between- groups	Healthy	37	45.95	23.8	Processing speed	Auditory	35-55 in increments of 1		Cognitive tests	PLI, ERSP	Group response was maximal between 41-42 Hz with individual peaks ranging from 35-53 Hz, gamma-band responses were negatively correlated with response time for Tower of London task only	Low
Mockevičius et al. (2023) [124]	Lithuania	Observational	Healthy	80	52.5	26.07	NA	Auditory	30-60			PLI	Peak individual gamma frequencies were extracted with a mean of 37 Hz in this young adult sample	Low
Artieda et al. (2004) [125]	Spain	Observational	Healthy	10	N/A	Range: 22-35 years	NA	Auditory	1-120			ITC, energy	Maximal response was observed around 45 Hz	Low
Pastor et al. (2002) [127]	Spain	Within-groups	Healthy	28	57.14	35.3	NA	Auditory	12, 20, 30, 32, 35, 37.5, 40, 42.5, 45, 47.5, 50, and 60 (EEG) and 12, 32, 40, and 47 (PET)			Amplitude	Amplitude increased in 30-40 Hz range and decreased with stimulation > 40 Hz, strongest activation observed by PET at 40 Hz	Low
Zaehle et al. (2010) [128]	Germany	Within-groups	Healthy	21	47.62	23.5	NA	Auditory	20 to 100 in increments of 1			Amplitude	Average ASSR peaked at 48 Hz	Low
Tada et al. (2021) [126]	Japan	Within-groups	Refractory epilepsy patients	8	37.5	32.3	NA	Auditory	20, 30, 40, 60, 80, 120, and 160			ITC, ERSP	Both ITC and ERSP were maximal at 40 Hz	Low
