# Supplementary material for: Efficacy of auditory gamma stimulation for cognitive decline: a systematic review of individual and group differences across cognitively impaired and healthy populations
Source: NPJ Aging. 2025 Dec 5;12(1):8. doi: 10.1038/s41514-025-00305-1 (PMC12795826; doi:10.1038/s41514-025-00305-1)
Supplement: Supplementary file 7 — Supplementary Data 6 [file 41514_2025_305_MOESM7_ESM.xlsx]

## Sheet: Clinical trials
Title	Trial ID	Country	Design	Population	Age range	Clinical condition(s)	Intervention	Treatment period	Comparison group	Outcome measures	Reported in
Sensory-Evoked Cortical Gamma Oscillation	NCT05206305	USA	Uncontrolled trial	AD	60+	AD with biomarker evidence	40-Hz light and sound stimulation for 1 hour daily	8 weeks		Cortical network functioning, cognitive function (neuropsychological test battery), fMRI
High Frequency Light and Sound Stimulation to Improve Brain Functions in Alzheimer's Disease	NCT04042922	USA	RCT	AD	50-100	Mild AD	40-Hz light and sound stimulation for 30-60 minutes	Single session	Sham stimulation	Feasibility (EEG), tolerability (questionnaire), safety (adverse events), working memory (task)	Chan et al. (2022a)
Effects of Combined 40 Hz Audio-visual Stimulation and Cognitive Games on Alzheimer's Disease	NCT06595511	Turkey	Uncontrolled trial	AD	60-86	Early- to middle-stage AD	40-Hz audiovisual entrainment-integrated cognitive game kit for 1 hour daily for 5 days weekly	3 months	No intervention (AD), no intervention (healthy older adult)	EEG, cognitive function (Standardised MMSE), memory, executive function, attention, language, and visuospatial function (neuropsychological test battery)
A Pivotal Study of Sensory Stimulation in Alzheimer's Disease (Hope Study, CA-0011)	NCT05637801	USA	RCT	AD	50-90	AD with biomarker evidence	Gamma auditory and visual stimulation for 1 hour daily	12 months	Sham stimulation	ADCS-ADL, Combined Statistical Test (ADCS-ADL and MMSE), MMSE, whole-brain and hippocampal volume (MRI), CDR-SB
Gamma Light and Sound Stimulation to Prevent Dementia in Cognitively Normal People at Risk for Alzheimer's Disease	NCT05776641	USA	RCT	Individuals with high genetic risk of AD	55-90	High risk of AD without cognitive decline	40-Hz light and sound stimulation for 1 hour daily	12 months	Sham stimulation	Amyloid PET, tau PET, structural MRI, EEG, fMRI, actigraphy activity, AD blood biomarkers, adherence (timestamp and eye-tracking), CSF biomarkers, cognitive function (neuropsychological test battery), safety (adverse events)
Chronic Treatment of Alzheimer's Disease by Gamma Light and Sound Therapy	NCT05655195	USA	RCT	AD	65-100	Mild AD	40-Hz light and sound stimulation for 1 hour daily	6 months	Sham stimulation	EEG, safety (adverse events), fMRI, AD biomarkers (RNA sequencing), microbiome change, cognitive function (neuropsychological test battery), actigraphy activity
Daily Light and Sound Stimulation to Improve Brain Functions in Alzheimer's Disease	NCT04055376	USA	RCT	AD	50-100	Mild AD	40-Hz light and sound stimulation for 1 hour daily	6 or 9 months	Sham stimulation	Feasibility (daily usage hours), safety (questionnaire), ADAS-Cog, MMSE, MoCA, National Alzheimer's Coordinating Center Uniform Data Set Neuropsychological Battery (UDS V3), CDR-SB, FAS, GDS, NPI-Q, blood biomarkers, RNA sequencing, EEG, fMRI, sleep time and efficiency as well as physical activity level measured by actigraphy activity monitor,	Chan et al. (2022b)
Extension to a Pivotal Study of Sensory Stimulation in Alzheimer's Disease (OLE Hope Study, CA-0015)	NCT06245031	USA	Uncontrolled trial	AD	50-92	Mild-moderate AD	40-Hz light and sound stimulation for 1 hour daily	12 months		ADCS-ADL, Combined Statistical Test (composite of ADCS-ADL and MMSE), MMSE
The Feasibility, Safety and Tolerability of VR-based Audiovisual Stimulation	NCT06234930	USA	Non-randomised controlled trial	AD	50-90	MCI due to AD or mild AD	Light and sound stimulation (frequency unknown)	Single session	Healthy controls	Changes in oscillatory activity (EEG), tolerance of intervention (questionnaire), safety (questionnaire)
CLearing Alzheimer's Disease Molecular Pathology Without Medications	NCT04913454	Switzerland	RCT	Brain amyloidosis without dementia	40-80	Brain amyloidosis without dementia	40-Hz light and sound stimulation for 1 hour 5 days weekly	8 weeks	No intervention but with cognitive training	Amyloid load assessed by PET, change in oscillatory activity (EEG), AD blood biomarkers, cognitive function assessed by Preclinical Alzheimer Cognitive Composite (PACC)
High Frequency Light, Sound, and Tactile Stimulation to Improve Motor and Cognitive Deficits in Parkinson's Disease	NCT05268887	USA	RCT	Parkinson's disease	45-90	Idiopathic Parkinson's disease	40-Hz light, sound, and tactile stimulation for 30-60 minutes	Single session	Sham stimulation	Changes in oscillatory activity (EEG), safety (questionnaire), cognitive function assessed by CANTAB test battery, physical activity assessed by actigraphy activity monitor
Gamma Frequency Stimulation in Individuals With Down Syndrome	NCT05196984	USA	RCT	Down syndrome	25-65	Down syndrome	40-Hz light and sound stimulation for 30-60 minutes	Single session	Healthy controls, with active and sham conditions for each group	Changes in oscillatory activity (EEG), safety (questionnaire), cognitive function assessed by CANTAB test battery, physical activity assessed by actigraphy activity monitor
Multi-Center Study of Sensory Stimulation to Improve Brain Function (Overture)	NCT03556280	USA	RCT	AD	55+	Prodromal AD, AD, or MCI due to AD	40-Hz light and sound stimulation for 1 hour daily	6 months	Sham stimulation	ADAS-Cog, amyloid PET/CT	Da et al. (2024a; 2024b), Hajós et al. (2024), Cimenser et al. (2021)
Stimulating Neural Activity to Improve Blood Flow and Reduce Amyloid: Path to Clinical Trials (FLICKER)	NCT03543878	USA	RCT	Dementia	50-90	MCI, subjective memory complaints	40-Hz light and sound stimulation for 1 hour daily	4 or 8 weeks	Sham stimulation	Adherence, tolerability (questionnaire)	He et al. (2020)
