# Supplementary material for: Efficacy of auditory gamma stimulation for cognitive decline: a systematic review of individual and group differences across cognitively impaired and healthy populations
Source: NPJ Aging. 2025 Dec 5;12(1):8. doi: 10.1038/s41514-025-00305-1 (PMC12795826; doi:10.1038/s41514-025-00305-1)
Supplement: Supplementary file 8 — Supplementary Data 7 [file 41514_2025_305_MOESM8_ESM.xlsx]

## Sheet: AXIS
Title	1	2	3	4	5	6	7	8	9	10	11	12	13	14	15	16	17	18	19	20	Overall
40 Hz auditory steady-state response in females: When is it better to entrain?	Y	Y	N	Y	Y	Y	N	Y	Y	Y	Y	Y	N	N	Y	Y	Y	Y	N	Y	Moderate
40 Hz Auditory Steady-State Response: The Impact of Handedness and Gender	Y	Y	N	Y	Y	Y	N/A	Y	Y	Y	Y	Y	N	N/A	Y	Y	Y	Y	N	Y	Low
40 Hz Steady-State Response in Human Auditory Cortex Is Shaped by Gabaergic Neuronal Inhibition	Y	Y	Y	Y	Y	U	Y	Y	Y	Y	Y	Y	N	Y	Y	Y	Y	Y	N	Y	Low
40HZ photoacoustic interventions combined with blue light improve brain function and sleep quality in a healthy population	Y	U	N	Y	U	U	Y	Y	Y	Y	Y	Y	N	Y	Y	Y	Y	Y	Y	Y	Moderate
40-Hz steady state response in Alzheimer's disease and mild cognitive impairment	Y	Y	N	Y	Y	Y	N/A	Y	Y	Y	Y	N	N	N/A	Y	N	Y	U	N	Y	Low
40-Hz oscillations underlying perceptual binding in young and older adults	Y	Y	N	Y	Y	Y	N/A	Y	Y	Y	Y	Y	N	N/A	Y	Y	Y	Y	N	Y	Low
Activation of human cerebral and cerebellar cortex by auditory stimulation at 40 Hz	Y	Y	N	Y	U	U	N/A	Y	Y	N	Y	Y	N	N/A	Y	Y	Y	N	N	Y	Low
Age-related changes in transient and oscillatory brain responses to auditory stimulation during early adolescence	Y	Y	N	Y	Y	Y	Y	Y	Y	Y	Y	Y	N	Y	Y	Y	Y	Y	N	Y	Low
Age-related changes in transient and oscillatory brain responses to auditory stimulation in healthy adults 19-45 years old	Y	Y	N	Y	Y	Y	N/A	Y	Y	Y	Y	Y	N	N/A	Y	Y	Y	Y	N	Y	Low
Atypical processing in neural source analysis of speech envelope modulations in adolescents with dyslexia	Y	Y	N	Y	Y	Y	N/A	Y	Y	Y	Y	Y	N	N/A	Y	Y	Y	Y	N	Y	Low
Auditory gamma-band entrainment enhances default mode network connectivity in dementia patients	Y	Y	N	N	U	U	N/A	Y	Y	Y	Y	N	N	N/A	U	Y	U	Y	N	Y	Moderate
Auditory driven gamma synchrony is associated with cortical thickness in widespread cortical areas	Y	Y	Y	Y	Y	Y	Y	Y	Y	Y	Y	Y	N	N/A	Y	Y	Y	Y	N	Y	Low
Brain responses to passive sensory stimulation correlate with intelligence	Y	Y	N	Y	Y	Y	N/A	Y	Y	Y	Y	Y	N	N/A	Y	Y	Y	Y	N	Y	Low
Development of sensory gamma oscillations and cross-frequency coupling from childhood to early adulthood	Y	Y	N	Y	Y	Y	Y	Y	Y	Y	Y	Y	N	Y	Y	Y	Y	Y	N	Y	Low
Development of the 40Hz steady state auditory evoked magnetic field from ages 5 to 52	Y	U	N	Y	U	U	N/A	Y	Y	Y	N	Y	N	N/A	Y	Y	Y	Y	N	Y	Moderate
Developmental Effects on Auditory Neural Oscillatory Synchronization Abnormalities in Autism Spectrum Disorder	Y	Y	N	Y	Y	Y	N/A	Y	Y	Y	Y	Y	N	N/A	Y	Y	Y	Y	N	Y	Low
Distributed auditory cortical representations are modified when non-musicians are trained at pitch discrimination with 40 Hz amplitude modulated tones	Y	Y	N	Y	Y	Y	N/A	Y	Y	Y	Y	Y	N	N/A	Y	Y	Y	Y	N	Y	Low
Does brain ability to synchronize with 40 Hz auditory stimulation change with age?	Y	Y	N	Y	Y	Y	N/A	Y	Y	Y	Y	N	N	N/A	Y	Y	Y	N	U	Y	Moderate
Effect of mild cognitive impairment and Alzheimer disease on auditory steady-state responses	Y	Y	N	Y	Y	Y	N/A	Y	Y	Y	Y	Y	N	N/A	Y	Y	Y	Y	N	Y	Low
Effect of reduced attention on auditory amplitude-modulation following responses: a study with chirp-evoked potentials	Y	Y	N	Y	U	U	N/A	Y	Y	Y	Y	Y	N	N/A	Y	Y	Y	Y	N	Y	Low
Effects of binaural and monaural beat stimulation on attention and EEG	Y	Y	Y	Y	Y	U	N/A	Y	Y	Y	Y	Y	N	N/A	Y	Y	Y	Y	N	Y	Low
Effects of gamma frequency binaural beats on attention and anxiety	Y	Y	Y	Y	Y	U	N/A	Y	U	Y	Y	Y	N	N/A	Y	Y	Y	Y	N	Y	Low
Electrophysiological evidences demonstrating differences in brain functions between nonmusicians and musicians	Y	Y	N	Y	Y	Y	N/A	Y	Y	Y	Y	Y	N	N/A	Y	Y	Y	Y	N	Y	Low
Emotional Arousal and Valence Jointly Modulate the Auditory Response: A 40-Hz ASSR Study	Y	Y	N	Y	Y	N/A	N/A	Y	Y	Y	Y	Y	N	N/A	Y	Y	Y	Y	U	Y	Low
Enhanced magnetic auditory steady-state response in early Alzheimer's disease	Y	Y	N	Y	Y	Y	N/A	Y	Y	Y	Y	Y	N	N/A	Y	Y	Y	Y	U	Y	Low
Extraction of Individual EEG Gamma Frequencies from the Responses to Click-Based Chirp-Modulated Sounds	Y	Y	N	Y	U	U	N/A	Y	Y	Y	Y	Y	N	N/A	Y	Y	Y	Y	N	Y	Low
Forty-Hertz audiovisual stimulation does not have a promoting effect on visual threshold and visual spatial memory	Y	Y	N	Y	Y	Y	N/A	U	U	Y	N	Y	N	N/A	Y	Y	Y	N	N	Y	Moderate
Gamma (60 Hz) auditory stimulation improves intrusions but not recall and working memory in healthy adults	Y	Y	Y	Y	Y	Y	Y	Y	Y	Y	Y	Y	N	Y	Y	Y	Y	Y	N	Y	Low
Gamma Entrainment Improves Synchronization Deficits in Dementia Patients	Y	U	N	Y	U	Y	N/A	Y	Y	Y	Y	Y	N	N/A	U	Y	U	Y	N	Y	Moderate
Gamma frequency sensory stimulation in mild probable Alzheimer's dementia patients: Results of feasibility and pilot studies	Y	Y	Y	Y	Y	Y	Y	Y	Y	Y	Y	Y	N	Y	Y	Y	Y	Y	Y	Y	Low
Gamma-frequency neuronal activity is diminished in adults with attention-deficit/hyperactivity disorder: a pharmaco-MEG study	Y	Y	N	Y	Y	Y	N/A	Y	Y	Y	Y	Y	N	N/A	Y	Y	Y	Y	U	Y	Low
Global and Parallel Cortical Processing Based on Auditory Gamma Oscillatory Responses in Humans	Y	Y	N	Y	Y	Y	N/A	Y	Y	Y	Y	Y	N	N/A	Y	Y	Y	Y	N	Y	Low
Global field synchronization of 40Hz auditory steady-state response: Does it change with attentional demands?	Y	Y	N	Y	N	N/A	N/A	Y	Y	Y	Y	Y	N	N/A	Y	Y	Y	N	N	Y	Moderate
Individual Resonant Frequencies at Low-Gamma Range and Cognitive Processing Speed	Y	Y	N	Y	U	U	N/A	Y	Y	Y	Y	Y	N	N/A	Y	Y	Y	Y	N	Y	Low
Neural consequences of binaural beat stimulation on auditory sentence comprehension: an EEG study	Y	U	N	Y	Y	Y	Y	Y	Y	Y	Y	Y	N	Y	Y	Y	Y	Y	N	Y	Low
Neural entrainment to speech and nonspeech in dyslexia: Conceptual replication and extension of previous investigations	Y	Y	Y	Y	Y	Y	N/A	Y	Y	Y	Y	Y	N	N/A	Y	Y	Y	Y	U	Y	Low
Neural Mechanisms Underlying Brain Gamma Entrainment after Periodic Auditory Stimulation at Gamma Frequency	Y	U	N	Y	U	U	N	Y	Y	Y	Y	Y	N	N/A	Y	Y	Y	Y	N	U	High
Neural processing of auditory temporal modulations in awake infants	Y	Y	N	Y	Y	Y	N/A	Y	Y	Y	Y	Y	N	N/A	Y	Y	Y	Y	N	Y	Low
Neuroimaging evidence for top-down maturation of selective auditory attention	Y	Y	N	Y	Y	Y	N/A	Y	Y	Y	Y	Y	N	N/A	Y	Y	Y	Y	N	Y	Low
Noninvasive Gamma Sensory Stimulation May Reduce White Matter and Myelin Loss in Alzheimer's Disease	Y	Y	N	Y	Y	Y	Y	Y	Y	Y	N	Y	N	Y	Y	Y	Y	Y	Y	Y	Low
Optimal modulation frequency for amplitude-modulation following response in young children during sleep	Y	Y	N	Y	U	U	N/A	Y	Y	Y	Y	Y	N	N/A	Y	Y	Y	Y	N	Y	Low
Passive double-sensory evoked coherence correlates with long-term memory capacity	Y	Y	N	Y	Y	Y	N	Y	Y	Y	Y	Y	N	N	Y	Y	Y	Y	N	Y	Low
Phase locking of auditory steady state responses is modulated by a predictive sensory context and linked to degree of myelination in the cerebellum	Y	Y	N	Y	Y	Y	N/A	Y	Y	Y	Y	Y	N	N/A	Y	Y	Y	Y	N	Y	Low
Potentials evoked by chirp-modulated tones: a new technique to evaluate oscillatory activity in the auditory pathway	Y	Y	N	Y	U	U	Y	Y	Y	Y	Y	Y	N	Y	Y	Y	Y	Y	N	Y	Low
Reduced auditory steady state responses in autism spectrum disorder	Y	Y	N	Y	Y	Y	N/A	Y	Y	Y	Y	Y	N	N/A	Y	Y	Y	Y	N	Y	Low
Resonance phenomena in the human auditory cortex: individual resonance frequencies of the cerebral cortex determine electrophysiological responses	Y	Y	N	Y	U	U	N/A	Y	Y	Y	Y	Y	N	N/A	Y	Y	Y	N	N	Y	Low
Responses at Individual Gamma Frequencies Are Related to the Processing Speed but Not the Inhibitory Control	Y	Y	N	Y	U	U	Y	Y	Y	Y	Y	Y	N	Y	Y	Y	Y	Y	N	Y	Low
Study on Gamma sensory flicker for Insomnia	Y	Y	N	Y	Y	Y	N/A	Y	Y	Y	Y	Y	N	N/A	Y	Y	Y	Y	N	Y	Low
The age-related changes in 40 Hz Auditory Steady-State Response and sustained Event-Related Fields to the same amplitude-modulated tones in typically developing children: A magnetoencephalography study	Y	Y	N	Y	U	U	N/A	Y	Y	Y	Y	Y	N	N/A	Y	Y	Y	Y	N	Y	Low
The effect of chronic cannabinoids on broadband EEG neural oscillations in humans	Y	Y	N	Y	Y	Y	N/A	Y	Y	Y	Y	Y	N	N/A	Y	Y	Y	Y	U	Y	Low
The Effects of 40-Hz Binaural Beat on Working Memory	Y	Y	N	Y	U	U	N/A	Y	Y	Y	Y	Y	N	N/A	Y	Y	Y	Y	N	Y	Low
The effects of binaural and monoaural beat stimulation on cognitive functioning in subjects with different levels of emotionality	Y	Y	N	Y	Y	Y	N/A	Y	Y	Y	Y	Y	N	N/A	Y	Y	Y	Y	N	Y	Low
The impact of monaural beat stimulation on anxiety and cognition	Y	Y	N	Y	Y	Y	N/A	Y	Y	Y	Y	Y	N	N/A	Y	Y	Y	Y	N	Y	Low
The Influence of visuospatial attention on unattended auditory 40 Hz responses	Y	Y	N	Y	Y	Y	N	Y	Y	Y	Y	Y	N	N	Y	Y	Y	Y	N	Y	Low
The 40 Hertz auditory event-related potential: normal values and effects of lesions	Y	U	N	Y	Y	U	N/A	U	U	N	U	U	N	N/A	U	Y	U	Y	U	U	High
Topographic distribution of the 40 Hz auditory evoked-related potential in normal and aged subjects	Y	Y	N	Y	Y	Y	N	Y	Y	Y	Y	Y	N	Y	Y	Y	Y	Y	N	Y	Low
