# Supplementary material for: Efficacy of auditory gamma stimulation for cognitive decline: a systematic review of individual and group differences across cognitively impaired and healthy populations
Source: NPJ Aging. 2025 Dec 5;12(1):8. doi: 10.1038/s41514-025-00305-1 (PMC12795826; doi:10.1038/s41514-025-00305-1)
Supplement: Supplementary file 9 — Supplementary Data 8 [file 41514_2025_305_MOESM9_ESM.xlsx]

## Sheet: RoB 2
Title	1	2	3	4	5	Overall
Daily Light and Sound Stimulation to Improve Brain Functions in Alzheimer's Disease	Some concerns	Low	Some concerns	Low	Low	Low
Multi-Center Study of Sensory Stimulation to Improve Brain Function (Overture)	Low	Low	Some concerns	Low	Low	Low
SpectrisTM treatment preserves corpus callosum structure in Alzheimer's disease	Low	Low	Some concerns	Low	Low	Low
Safety, tolerability, and efficacy estimate of evoked gamma oscillation in mild to moderate Alzheimer's disease	Low	Low	Some concern	Low	Low	Low
Gamma frequency sensory stimulation in mild probable Alzheimer's dementia patients: Results of feasibility and pilot studies	High risk	Low	Low	Low	Low	Some concerns
A feasibility trial of gamma sensory flicker for patients with prodromal Alzheimer's disease	Low	Some Concerns	Low	Low	Low	Low
Sensory-Evoked 40-Hz Gamma Oscillation Improves Sleep and Daily Living Activities in Alzheimer's Disease Patients	High risk	Low	Low	Some concerns	Low	Some concerns
