# Supplementary material for: Efficacy of auditory gamma stimulation for cognitive decline: a systematic review of individual and group differences across cognitively impaired and healthy populations
Source: NPJ Aging. 2025 Dec 5;12(1):8. doi: 10.1038/s41514-025-00305-1 (PMC12795826; doi:10.1038/s41514-025-00305-1)
Supplement: Supplementary file 10 — Supplementary Data 9 [file 41514_2025_305_MOESM10_ESM.xlsx]

## Sheet: ROBINS-I
Title	1	2	3	4	5	6	7	Overall
A Feasibility Study of AlzLife 40 Hz Sensory Therapy in Patients with MCI and Early AD	Moderate	Low	Low	Moderate	Moderate	Moderate	Moderate	Moderate
